# Supplementary material for: Comprehensive cell type decomposition of circulating cell-free DNA with CelFiE
Source: Nat Commun. 2021 May 11;12:2717. doi: 10.1038/s41467-021-22901-x (PMC8113516; doi:10.1038/s41467-021-22901-x)
Supplement: Supplementary file 4 — Supplementary Data 1 [file 41467_2021_22901_MOESM4_ESM.csv]

Short Tissue Name	Full Tissue Name	Sample 1 Identifier	Sample 2 Identifier	Sample 3 Identifier	Sample 4 Identifier	Source	File Type
T-cell CD4	CD4-positive, alpha-beta T cell	S007G7	S007DD			Blueprint	bigWig: methylation signal, coverage of methylation signal
T-cell CD8	CD8-positive, alpha-beta T cell	C003VO	C00256			Blueprint	bigWig: methylation signal, coverage of methylation signal
Endothelial cell	endothelial cell of umbilical vein (resting)	S00DCS	S00BJM			Blueprint	bigWig: methylation signal, coverage of methylation signal
monocyte	monocyte	Primary_monocytes_Donor_G	Primary_monocytes_Donor_D			Blueprint	bigWig: methylation signal, coverage of methylation signal
erythroblast	erythroblast	S002S3	S002R5			Blueprint	bigWig: methylation signal, coverage of methylation signal
macrophage	macrophage	S0022I	S00390			Blueprint	bigWig: methylation signal, coverage of methylation signal
eosinophil	mature eosinophil	S00V65	S006XE			Blueprint	bigWig: methylation signal, coverage of methylation signal
memory B cell	memory B cell	C003N3	S017RE51			Blueprint	bigWig: methylation signal, coverage of methylation signal
natural killer	cytotoxic CD56-dim natural killer cell	C006G5	C002CT			Blueprint	bigWig: methylation signal, coverage of methylation signal
neutrophil	mature neutrophil	C0010K	C000S5			Blueprint	bigWig: methylation signal, coverage of methylation signal
dendritic cell	conventional dendritic cell	S00CP651	S00D71			Blueprint	bigWig: methylation signal, coverage of methylation signal
placenta	placenta	SRR1759637	SRR1759645	SRR1759641	SRR1759649	Jensen et al	processed from FastQ
adipose	adipose	ENCFF318AMC	ENCFF477GKI			ENCODE	bed: bedMethyl
hepatocyte	HepG2	ENCFF847OWL	ENCFF064GJQ			ENCODE	bed: bedMethyl
pancreas	pancreas	ENCFF753ZMQ	ENCFF064G			ENCODE	bed: bedMethyl
small intestine	small intestine	ENCFF266NGW	ENCFF122LEF			ENCODE	bed: bedMethyl
spleen	spleen	ENCFF550FZT	ENCFF333OHK			ENCODE	bed: bedMethyl
stomach	stomach	ENCFF435SPL	ENCFF497YOO			ENCODE	bed: bedMethyl
tibial nerve	tibial nerve	ENCFF843SYR	ENCFF699KTW			ENCODE	bed: bedMethyl
skeletal muscle	skeletal muscle myoblast primary cell	ENCFF774GXJ				ENCODE	bed: bedMethyl
